# Supplementary material for: Mechanism of Fei-Xian Formula in the Treatment of Pulmonary Fibrosis on the Basis of Network Pharmacology Analysis Combined with Molecular Docking Validation
Source: Evid Based Complement Alternat Med. 2021 Aug 3;2021:6658395. doi: 10.1155/2021/6658395 (PMC8357467; doi:10.1155/2021/6658395)
Supplement: Supplementary Materials — Table S1: all the pharmacodynamic ingredients of FXF. Table S2: all the potential pharmacodynamic targets of FXF. Table S3: known pulmonary fibrosis-related targets. Table S4: FXF shared 87 potential pharmacodynamic targets with known pulmonary fibrosis-related targets. Table S5: degree values of nodes in the candidate active ingredient-target network of FXF in treating pulmonary fibrosis. [file 6658395.f1.zip]

Archive with 5 entries (5 files):
- 6658395.f1/Table S1.docx
- 6658395.f1/Table S2.docx
- 6658395.f1/Table S3.docx
- 6658395.f1/Table S4.docx
- 6658395.f1/Table S5.docx
